# Supplementary material for: Biotic Interaction Underpins the Assembly Processes of the Bacterial Community Across the Sediment–Water Interface in a Subalpine Lake
Source: Microorganisms. 2024 Nov 25;12(12):2418. doi: 10.3390/microorganisms12122418 (PMC11677085; doi:10.3390/microorganisms12122418)
Supplement: Supplementary file 1 [file microorganisms-12-02418-s001.zip]

Archive with 1 entries (1 files):
- microorganisms-3254287-supplementary.pdf
